# Supplementary material for: Exploring the Heat Shock Transcription Factor (HSF) Gene Family in Ginger: A Genome-Wide Investigation on Evolution, Expression Profiling, and Response to Developmental and Abiotic Stresses
Source: Plants (Basel). 2023 Aug 20;12(16):2999. doi: 10.3390/plants12162999 (PMC10459109; doi:10.3390/plants12162999)
Supplement: Supplementary file 1 [file plants-12-02999-s001.zip]

Archive with 2 entries (2 files):
- (Additional file 1)Analysis and distribution of conserved motifs in other four plants Hsf proteins..xls
- (Additional file 2)The primer sequences for qRT-PCR used in this study.xlsx
