# Supplementary material for: Exploring the Heat Shock Transcription Factor (HSF) Gene Family in Ginger: A Genome-Wide Investigation on Evolution, Expression Profiling, and Response to Developmental and Abiotic Stresses
Source: Plants (Basel). 2023 Aug 20;12(16):2999. doi: 10.3390/plants12162999 (PMC10459109; doi:10.3390/plants12162999)
Supplement: Supplementary file 1 [file plants-12-02999-s001.zip › (Additional file 1)Analysis and distribution of conserved motifs in other four plants Hsf proteins..xls]

## Sheet: other four plants Hsf proteins
Supplementary Table S1 Analysis and distribution of conserved motifs in other four plants Hsf proteins.
Motif	Width	Best possible match
1	41	LLPKYFKHNNFSSFVRQLNTYGFRKVDPDRWEFANEGFLRG
2	29	FLTKTYQMVDDPATDAVVSWGPAGNSFVV
3	50	LKRDKNALMAEVVRLRQEQQATREQLQAMERRLQATEQRQQQMMAFLARA
4	15	QKHLLKNIHRRKPSS
5	34	GGGGGSDSLADLGEENERLRRENARLLRELAHMK
6	8	WDPHEFAR
7	15	CLEVGHFGLEEEIER
8	15	MQNPSFLQQLVQQQE
9	21	GELNDDFWEZLLTEGPGEEDG
10	21	KLYNBIIYFMQNHVAPVAPSP

## Sheet: Z. officinale Hsf proteins
Supplementary Table S2 Analysis and distribution of conserved motifs in Zingiber officinale Hsf proteins.
Motif	Width	Best possible match
1	50	KYFKHNNFSSFVRQLNTYGFRKVDPDRWEFANEGFLRGZKHLLKTIHRRK
2	29	FLTKTYZLVDDPATDHIVSWGPDNNSFVV
3	50	KRDKNVLLQELVRLRQZQQSTDQQLQTLEZRLQGMEQRQQQMMSFLAKAM
4	11	WNPPEFARDLL
5	40	AAELAEENERLRRENSRLSSELAHMKKLYNDIIYFVSNHV
6	50	MQDGQIVKYQPLINEAAKAMLMQILKFDTSPRLESFGNSQNYLIDNFQSP
7	41	DTDTLNDSEKLPSINDPFWEQFLTENPLSGDAEEVDSSIHE
8	21	PPTGSTIEVGKFGLEEEIERL
9	19	QNPGFLAQFVZQNDRNKRJ
10	42	SQVPSMMPNGHNHSYVGQNGGSIPMNPIPDFMNELPEIETDK
