# Supplementary material for: Exploring the Heat Shock Transcription Factor (HSF) Gene Family in Ginger: A Genome-Wide Investigation on Evolution, Expression Profiling, and Response to Developmental and Abiotic Stresses
Source: Plants (Basel). 2023 Aug 20;12(16):2999. doi: 10.3390/plants12162999 (PMC10459109; doi:10.3390/plants12162999)
Supplement: Supplementary file 1 [file plants-12-02999-s001.zip › (Additional file 2)The primer sequences for qRT-PCR used in this study.xlsx]

## Sheet: Sheet1
Supplementary Table S3 The primer sequences for qRT-PCR used in this study
Gene	Gene ID	Forward primer (5`- 3`)	Reverse primer (5`- 3`)
ZoHSF02	Maker00044356	AGAAGGAGACGCAAGAGGTGA	TTAGTTGTCGGACGAAGCTG
ZoHSF04	Maker00071535	ACGCAGGGAATCCAGTCTAAA	AAGTTGGAATTTACAGCAAGG
ZoHSF05	Maker00055135	AGGGACAGGACAGCGACAGAG	TCTGAATATCGCTTTATCCCT
ZoHSF06	Maker00011550	AGGTGGTCCCCGATCGATG	GCGGTTGCAGTAGCCTTGTC
ZoHSF07	Maker00069644	GAGTAAACAAGAAGCGGAGATT	GTTCGGGTTATTGCCAAAAGA
ZoHSF08	Maker00075123	GTGAAAGAGGAGCACCAGGAC	GAGAAGTTGTTGTGCTTGAAAT
ZoHSF09	Maker00055735	ACGATGCCTCCACAAACGACA	GTTGTGCTTGAAGTAGGTTGG
ZoHSF11	Maker00022825	GTTAGGTAAGTTTGGATTGGTG	GCACGAACTGGGATAGGAAA
ZoHSF12	Maker00077492	TCTTCGGGTTGCCCCTATT	GGAGGACTGTGCGGGAGAA
ZoHSF13	Maker00077650	CGTGGAACGAGGGAGGGTC	TCCGAAAACCATAGGTGTTGAGC
ZoHSF16	Maker00051145	GAAGATACGACGGGCAACG	CTTGAAGAACTTGGGGAGG
ZoHSF17	Maker00046223	TCCTCAGCAAGACTTACGACA	AGGTGCTTTTGCCCTCTTA
ZoHSF20	Maker00060698	CAAATCACAGAACAAAAGCAA	TCGTCATTCTCATCGTTTCC
ZoHSF22	Maker00068042	CGCTGCTCACGCCGTTCCT	CGAAATCCGTAAGTGTTGAGC
ZoHSF23	Maker00000351	GCTTCGTCCGCCAACTCAA	ACGCCGCCAAGGGAAAGAC
ZoHSF25	Maker00008307	TTCCTAACCCAGTTCGTGC	CTGCTTCATTTATCAAGGGTT
